# Supplementary material for: Immunization against a Conserved Surface Polysaccharide Stimulates Bovine Antibodies with Opsonic Killing Activity but Does Not Protect against Babesia bovis Challenge
Source: Pathogens. 2021 Dec 9;10(12):1598. doi: 10.3390/pathogens10121598 (PMC8709247; doi:10.3390/pathogens10121598)
Supplement: Supplementary file 1 [file pathogens-10-01598-s001.zip]

Archive with 5 entries (4 files):
- pathogens-1472949-supplementary/
- pathogens-1472949-supplementary/Figure S1.pptx
- pathogens-1472949-supplementary/Table S1.pdf
- pathogens-1472949-supplementary/Table S2.pdf
- pathogens-1472949-supplementary/Table S3.pdf
